# Supplementary material for: Petrocodon rubiginosus, a new species of Gesneriaceae from Guangxi, China
Source: PhytoKeys. 2020 Aug 26;157:175–81. doi: 10.3897/phytokeys.157.32270 (PMC7467979; doi:10.3897/phytokeys.157.32270)
Supplement: XML Treatment for Petrocodon rubiginosus [file phytokeys.157.32270-treatment1.xml]

<!DOCTYPE tp:taxon-treatment
  PUBLIC "-//TaxonX//DTD Taxonomic Treatment Publishing DTD v0 20100105//EN" "tax-treatment-NSO.dtd">
<tp:taxon-treatment xmlns:tp="http://www.plazi.org/taxpub"><tp:treatment-meta><kwd-group><label>Taxon classification</label><kwd><named-content xmlns:xlink="http://www.w3.org/1999/xlink" content-type="kingdom">Plantae</named-content></kwd><kwd><named-content xmlns:xlink="http://www.w3.org/1999/xlink" content-type="order">Lamiales</named-content></kwd><kwd><named-content xmlns:xlink="http://www.w3.org/1999/xlink" content-type="family">Gesneriaceae</named-content></kwd></kwd-group><mixed-citation publication-type="journal"><person-group><name><surname>Zhang</surname><given-names>Rui-Li</given-names></name><name><surname>Li</surname><given-names>Shu</given-names></name><name><surname>Maciejewski</surname><given-names>Stephen</given-names></name><name><surname>Wei</surname><given-names>Yi-Gang</given-names></name></person-group><article-title><italic><tp:taxon-name><tp:taxon-name-part taxon-name-part-type="genus" reg="Petrocodon">Petrocodon</tp:taxon-name-part> <tp:taxon-name-part taxon-name-part-type="species" reg="rubiginosus">rubiginosus</tp:taxon-name-part></tp:taxon-name></italic>, a new species of <tp:taxon-name><tp:taxon-name-part taxon-name-part-type="family">Gesneriaceae</tp:taxon-name-part></tp:taxon-name> from Guangxi, China</article-title><source>PhytoKeys</source><day>26</day><month>8</month><year>2020</year><volume>157</volume><fpage>175</fpage><lpage>181</lpage><pub-id pub-id-type="doi">10.3897/phytokeys.157.32270</pub-id></mixed-citation></tp:treatment-meta><tp:nomenclature><tp:taxon-name><object-id xmlns:xlink="http://www.w3.org/1999/xlink" content-type="arpha" xlink:type="simple">825D9EA8-A805-5E14-999F-9D008EB77F1D</object-id>
            <tp:taxon-name-part taxon-name-part-type="genus" reg="Petrocodon">Petrocodon</tp:taxon-name-part>
            <tp:taxon-name-part taxon-name-part-type="species" reg="rubiginosus">rubiginosus</tp:taxon-name-part>
            <object-id xmlns:xlink="http://www.w3.org/1999/xlink" content-type="ipni" xlink:type="simple">urn:lsid:ipni.org:names:77211194-1</object-id>
          </tp:taxon-name><tp:taxon-authority>Y.G.Wei &amp; R.L.Zhang</tp:taxon-authority><tp:taxon-status xmlns:xlink="http://www.w3.org/1999/xlink" xlink:type="simple">sp. nov.</tp:taxon-status><xref ref-type="fig" rid="F1">Figure 1</xref></tp:nomenclature><tp:treatment-sec sec-type="diagnosis" id="SECID0E1FAC"><title>Diagnosis.</title><p>It is morphologically close to <italic><tp:taxon-name><tp:taxon-name-part taxon-name-part-type="genus" reg="Petrocodon">Pet.</tp:taxon-name-part> <tp:taxon-name-part taxon-name-part-type="species" reg="hechiensis">hechiensis</tp:taxon-name-part></tp:taxon-name></italic>, but can be distinguished by its petioles, peduncles and pedicels densely curly rubiginous to ferruginous villous, bracts lanceolate to subulate and both surfaces densely rubiginous to dark brown pubescent, corolla lobes oblong to nearly rounded and margin entire, calyx lobes densely rubiginous to ferruginous pubescent.</p><fig id="F1" position="float" orientation="portrait"><object-id xmlns:xlink="http://www.w3.org/1999/xlink" content-type="doi" xlink:type="simple">10.3897/phytokeys.157.32270.figure1</object-id><object-id xmlns:xlink="http://www.w3.org/1999/xlink" content-type="arpha" xlink:type="simple">B108D499-62D3-5A15-A3D7-9967C88B77CB</object-id><label>Figure 1.</label><caption><p><italic><tp:taxon-name><tp:taxon-name-part taxon-name-part-type="genus" reg="Petrocodon">Petrocodon</tp:taxon-name-part> <tp:taxon-name-part taxon-name-part-type="species" reg="rubiginosus">rubiginosus</tp:taxon-name-part></tp:taxon-name></italic> Y.G.Wei &amp; R.L.Zhang, sp. nov. <bold>A</bold> flowering plant in natural habitat (Jingxi, Guangxi, China) <bold>B</bold> flowering plant cultivated in <abbrev xmlns:xlink="http://www.w3.org/1999/xlink" xlink:title="Gesneriad Conservation Centre of China" id="ABBRID0ECHAC" xlink:type="simple">GCCC</abbrev><bold>C</bold> cyme <bold>D</bold> corolla in front view <bold>E</bold> corolla in lateral view and bud on cyme <bold>F</bold> indumentum of peduncle <bold>G</bold> flower in top view <bold>H</bold> flower in lateral view <bold>I</bold> flower in upward view <bold>J</bold> resolved flower for showing corolla, calyx lobes, pistil and pedicel <bold>K</bold> pistil and calyx lobes (adaxial &amp; abaxial surfaces) <bold>L</bold> style and stigma. Photographs by authors.</p></caption><graphic xmlns:xlink="http://www.w3.org/1999/xlink" xlink:href="phytokeys-157-175-g001.jpg" position="float" orientation="portrait" xlink:type="simple" id="oo_446070.jpg"><uri content-type="original_file" xlink:type="simple">https://binary.pensoft.net/fig/446070</uri></graphic></fig></tp:treatment-sec><tp:treatment-sec sec-type="material" id="SECID0E6HAC"><title>Type.</title><p>CHINA. Guangxi Zhuangzu Autonomous Region: Jingxi city, Yuexu Town, Siming village, <named-content xmlns:xlink="http://www.w3.org/1999/xlink" content-type="dwc:verbatimCoordinates" xlink:type="simple"><named-content content-type="geo-json" specific-use="{&#34;type&#34;:&#34;Point&#34;,&#34;coordinates&#34;:[106.616667,22.933333]}" id="NCID0EIIAC" xlink:type="simple">22°56'N, 106°37'E</named-content></named-content>, alt. 470 m, 12 November 2015, flowering, <italic>Wen Fang et al</italic>. <italic>WF151112-01</italic> (holotype: IBK; isotype: IBK).</p></tp:treatment-sec><tp:treatment-sec sec-type="description" id="SECID0ERIAC"><title>Description.</title><p>Perennial herb, stemless. <italic>Rhizome</italic> subterete, 3–8 cm long, 5–7 mm in diam. <italic>Leaves</italic> 8–16, all basal; leaf blades herbaceous, green to yellowish-green, zygomorphic to slightly unequal in each pair, broadly ovate to nearly rounded, 3.5–20 × 3.8–15 cm, apex obtuse to rounded, base cordate or obliquely cordate and bases on both sides usually overlapping, margin obviously crenate to undulate, pubescent on both surfaces, 5–6 nerves on each side, adaxially impressed, abaxially prominent, densely ferruginous and erect villous along abaxial main vein and lateral veins; petioles 15–25 cm or longer, densely ferruginous and erect villous. <italic>Cymes</italic> 4–8, 20–30 cm long, usually curved or squiggly,1–2-branched, 8–12-flowered; peduncle 15–20 cm long, ca. 2 mm in diam., densely curly rubiginous to ferruginous villous; bracts 2, opposite, lanceolate to subulate, 5–6 × 1–2 mm, entire, both sides densely rubiginous to dark brown pubescent; bracteoles 2, opposite, linear-lanceolate, ca. 5 ×0.8 mm, both sides densely rubiginous to dark brown pubescent; pedicel 4–7 mm long, 0.8–1 mm in diam., densely rubiginous to dark brown pubescent. <italic>Calyx</italic> 5-parted to the base, sepals lanceolate-linear to subulate, ca. 10 mm long, 0.6–0.7 mm at base, both sides densely rubiginous to dark brown pubescent. <italic>Corolla</italic> bilabiate, pale yellow, throat with two brightly yellow longitudinal stripes and dark yellow glands on stripe surface, ca. 3 cm long, outside white pubescent; tube slender, 2–2.2 cm long, 6.5–7 mm in diam. at middle, slightly constricted at ca. 6 mm above base of corolla base; adaxial lip 7–8 mm long, 2-partite nearly to base, lobes oblong to nearly rounded, apex acuminate, abaxial lip 2–2.5 cm long, 3-partite nearly to base, lobes nearly rounded, apex obtuse. <italic>Stamens</italic> 2, sparsely glandular-puberulent, adnate to 1.1–1.2 cm above the base of corolla tube; <italic>filaments</italic> pale yellow to white, 5–5.5 mm long; <italic>anthers</italic> 1.2–1.5 mm long, elliptical, 1.8–2 mm long, 1–1.5 mm in diam. <italic><tp:taxon-name><tp:taxon-name-part taxon-name-part-type="genus" reg="Staminodes">Staminodes</tp:taxon-name-part></tp:taxon-name></italic> 3, glabrous, lateral ones 6–7 mm long, adnate to ca. 10 mm above the base of corolla tube, median ca. 1.5 mm long, adnate to ca. 7 mm above the base of corolla tube. <italic>Disc</italic> glabrous, ca. 1.2 mm high, margin entire. <italic>Pistil</italic> ca. 2 cm long; <italic>ovary</italic> ovoid, ca. 5 mm long, covered pale rubiginous or white pubescent, <italic>style</italic> ca. 1.5 cm long, densely pubescent; <italic>stigmas</italic> inapparent triangular, 2, each one semicircular, ca. 0.8 mm long. <italic>Capsule</italic> ovoid, valvular dehiscence, pubescent.</p><fig id="F2" position="float" orientation="portrait"><object-id xmlns:xlink="http://www.w3.org/1999/xlink" content-type="doi" xlink:type="simple">10.3897/phytokeys.157.32270.figure2</object-id><object-id xmlns:xlink="http://www.w3.org/1999/xlink" content-type="arpha" xlink:type="simple">DF414438-B61C-5175-9A9E-69222E173718</object-id><label>Figure 2.</label><caption><p><italic><tp:taxon-name><tp:taxon-name-part taxon-name-part-type="genus" reg="Petrocodon">Petrocodon</tp:taxon-name-part> <tp:taxon-name-part taxon-name-part-type="species" reg="rubiginosus">rubiginosus</tp:taxon-name-part></tp:taxon-name></italic> Y.G.Wei &amp; R.L.Zhang, sp. nov. (<bold>1</bold>) and its congener, <italic><tp:taxon-name><tp:taxon-name-part taxon-name-part-type="genus" reg="Petrocodon">Pet.</tp:taxon-name-part> <tp:taxon-name-part taxon-name-part-type="species" reg="hechiensis">hechiensis</tp:taxon-name-part></tp:taxon-name></italic> (Y.G.Wei, Yan Liu &amp; F.Wen) Y.G.Wei &amp; Mich.Möller (<bold>2</bold>) <bold>A</bold> adaxial surfaces of leaf blades and petioles of two species <bold>B</bold> abaxial surfaces of leaf blades and petioles of two species <bold>C</bold> indumentum of petioles <bold>D</bold> indumentum of main nerves on adaxial surface <bold>E</bold> cymes and flowers <bold>F</bold> indumentum of peduncles <bold>G</bold> indumentum of bracts and pedicels <bold>H</bold> abaxial and adaxial surfaces of bracts <bold>I</bold> corolla in frontal views <bold>J</bold> corolla in top views <bold>K</bold> corolla in lateral views <bold>L</bold> indumentum of abaxial surfaces of calyx lobes <bold>M</bold> stigma. Photographs by authors.</p></caption><graphic xmlns:xlink="http://www.w3.org/1999/xlink" xlink:href="phytokeys-157-175-g002.jpg" position="float" orientation="portrait" xlink:type="simple" id="oo_446071.jpg"><uri content-type="original_file" xlink:type="simple">https://binary.pensoft.net/fig/446071</uri></graphic></fig></tp:treatment-sec><tp:treatment-sec sec-type="phenology" id="SECID0E2LAC"><title>Phenology.</title><p>Flowering occurs in November and fruiting from December to January of next year.</p></tp:treatment-sec><tp:treatment-sec sec-type="etymology" id="SECID0EAMAC"><title>Etymology.</title><p>The specific epithet is derived from the conspicuous indumentum of petioles, peduncles and pedicels, which are covered with densely long ferruginous or rubiginous hairs.</p></tp:treatment-sec><tp:treatment-sec sec-type="Vernacular name" id="SECID0EFMAC"><title>Vernacular name.</title><p>Xìu Géěng Shí Shān Jù Tái (Chinese pronunciation); 锈梗石山苣苔 (Chinese name).</p></tp:treatment-sec><tp:treatment-sec sec-type="distribution" id="SECID0EKMAC"><title>Distribution and habitat.</title><p><italic><tp:taxon-name><tp:taxon-name-part taxon-name-part-type="genus" reg="Petrocodon">Petrocodon</tp:taxon-name-part> <tp:taxon-name-part taxon-name-part-type="species" reg="rubiginosus">rubiginosus</tp:taxon-name-part></tp:taxon-name></italic> is hitherto only known from two close localities at elevational ranges from 450–500 m in Jingxi city, Guangxi, China, growing on shaded and moist rock surface with no more than 50 individuals at each of the localities. Two localities are about three kilometres apart. The species grows in subtropical broad-leaved evergreen monsoon forest with sufficient seasonal run-off water.</p></tp:treatment-sec><tp:treatment-sec sec-type="Preliminary conservation assessment" id="SECID0E2MAC"><title>Preliminary conservation assessment.</title><p>Population information of <italic><tp:taxon-name><tp:taxon-name-part taxon-name-part-type="genus" reg="Petrocodon">Petrocodon</tp:taxon-name-part> <tp:taxon-name-part taxon-name-part-type="species" reg="rubiginosus">rubiginosus</tp:taxon-name-part></tp:taxon-name></italic> is still unclear, which makes it difficult to determine an assessment of the extinction risk faced by this new taxon. At present, two distribution points of the species are known and its estimated area of occupancy is less than 10 km<sup>2</sup>. The main threat now comes from environmental damage caused by grazing and there is a risk of poaching in the future because its distribution is not far away from the villages. Furthermore, prolonged droughts and illegal logging in the area, including nearby potential habitat, should be considered as potential risks to the persistence of <italic><tp:taxon-name><tp:taxon-name-part taxon-name-part-type="genus" reg="Petrocodon">Pet.</tp:taxon-name-part> <tp:taxon-name-part taxon-name-part-type="species" reg="rubiginosus">rubiginosus</tp:taxon-name-part></tp:taxon-name></italic>. Thus, following the IUCN Red List Categories and Criteria (<xref ref-type="bibr" rid="B2">IUCN 2017</xref>), it is assessed temporarily as endangered [EN B2ab (ii, iii)].</p></tp:treatment-sec><tp:treatment-sec sec-type="notes" id="SECID0E4NAC"><title>Notes.</title><p>It is morphologically close to <italic><tp:taxon-name><tp:taxon-name-part taxon-name-part-type="genus" reg="Petrocodon">Petrocodon</tp:taxon-name-part> <tp:taxon-name-part taxon-name-part-type="species" reg="hechiensis">hechiensis</tp:taxon-name-part></tp:taxon-name></italic> because two congeners share some similarities, for example, they have look-alike leaf shape and size and a pale-yellow corolla (<xref ref-type="bibr" rid="B13">Wei et al. 2008</xref>, <xref ref-type="bibr" rid="B14">2010</xref>). As a result, it is sometimes mistaken for <italic><tp:taxon-name><tp:taxon-name-part taxon-name-part-type="genus" reg="Petrocodon">Pet.</tp:taxon-name-part> <tp:taxon-name-part taxon-name-part-type="species" reg="hechiensis">hechiensis</tp:taxon-name-part></tp:taxon-name></italic>. However, one of the largest differences between <italic><tp:taxon-name><tp:taxon-name-part taxon-name-part-type="genus" reg="Petrocodon">Pet.</tp:taxon-name-part> <tp:taxon-name-part taxon-name-part-type="species" reg="rubiginosus">rubiginosus</tp:taxon-name-part></tp:taxon-name></italic> and <italic><tp:taxon-name><tp:taxon-name-part taxon-name-part-type="genus" reg="Petrocodon">Pet.</tp:taxon-name-part> <tp:taxon-name-part taxon-name-part-type="species" reg="hechiensis">hechiensis</tp:taxon-name-part></tp:taxon-name></italic> is the indumentum of petioles, peduncles and pedicels. There are absolutely no glandular-hairs on petioles, peduncles and pedicels of <italic><tp:taxon-name><tp:taxon-name-part taxon-name-part-type="genus" reg="Petrocodon">Pet.</tp:taxon-name-part> <tp:taxon-name-part taxon-name-part-type="species" reg="rubiginosus">rubiginosus</tp:taxon-name-part></tp:taxon-name></italic>, but in <italic><tp:taxon-name><tp:taxon-name-part taxon-name-part-type="genus" reg="Petrocodon">Pet.</tp:taxon-name-part> <tp:taxon-name-part taxon-name-part-type="species" reg="hechiensis">hechiensis</tp:taxon-name-part></tp:taxon-name></italic>, all are covered by densely short and sticky glandular-hairs and pubescent-hairs (Figure <xref ref-type="fig" rid="F3">3</xref>). The other major differences between the species are outlined in Table <xref ref-type="table" rid="T1">1</xref>.</p><fig id="F3" position="float" orientation="portrait"><object-id xmlns:xlink="http://www.w3.org/1999/xlink" content-type="doi" xlink:type="simple">10.3897/phytokeys.157.32270.figure3</object-id><object-id xmlns:xlink="http://www.w3.org/1999/xlink" content-type="arpha" xlink:type="simple">1E9945AB-16B7-5355-8A2F-69055A7A0122</object-id><label>Figure 3.</label><caption><p>The difference of indumentum between <italic><tp:taxon-name><tp:taxon-name-part taxon-name-part-type="genus" reg="Petrocodon">Petrocodon</tp:taxon-name-part> <tp:taxon-name-part taxon-name-part-type="species" reg="rubiginosus">rubiginosus</tp:taxon-name-part></tp:taxon-name></italic> Y.G.Wei &amp; R.L.Zhang, sp. nov. (<bold>A</bold>) and <italic><tp:taxon-name><tp:taxon-name-part taxon-name-part-type="genus" reg="Petrocodon">Pet.</tp:taxon-name-part> <tp:taxon-name-part taxon-name-part-type="species" reg="hechiensis">hechiensis</tp:taxon-name-part></tp:taxon-name></italic> (Y.G.Wei, Yan Liu &amp; F.Wen) Y.G.Wei &amp; Mich.Möller (<bold>B</bold>): densely curly rubiginous to ferruginous villous on surface of petiole (<bold>A–1</bold>), pedicel (<bold>A–2</bold>) and calyx lobes (<bold>C–1</bold>) and densely short glandular-pubescent and pubescent on surface of petiole (<bold>B–1</bold>), pedicel (<bold>B–2</bold>) and calyx lobes (<bold>C–2</bold>).</p></caption><graphic xmlns:xlink="http://www.w3.org/1999/xlink" xlink:href="phytokeys-157-175-g003.jpg" position="float" orientation="portrait" xlink:type="simple" id="oo_446072.jpg"><uri content-type="original_file" xlink:type="simple">https://binary.pensoft.net/fig/446072</uri></graphic></fig><table-wrap id="T1" position="float" orientation="portrait"><label>Table 1.</label><caption><p>Diagnostic character differences between <italic><tp:taxon-name><tp:taxon-name-part taxon-name-part-type="genus" reg="Petrocodon">Petrocodon</tp:taxon-name-part> <tp:taxon-name-part taxon-name-part-type="species" reg="rubiginosus">rubiginosus</tp:taxon-name-part></tp:taxon-name></italic> sp. nov. and <italic><tp:taxon-name><tp:taxon-name-part taxon-name-part-type="genus" reg="Petrocodon">Pet.</tp:taxon-name-part> <tp:taxon-name-part taxon-name-part-type="species" reg="hechiensis">hechiensis</tp:taxon-name-part></tp:taxon-name></italic> (Figure <xref ref-type="fig" rid="F2">2</xref>).</p></caption><table id="TID0EBRAE" rules="all"><tbody><tr><th rowspan="1" colspan="1">Characters</th><th rowspan="1" colspan="1">
                    <italic><tp:taxon-name><tp:taxon-name-part taxon-name-part-type="genus" reg="Petrocodon">Pet.</tp:taxon-name-part> <tp:taxon-name-part taxon-name-part-type="species" reg="rubiginosus">rubiginosus</tp:taxon-name-part></tp:taxon-name></italic>
                  </th><th rowspan="1" colspan="1">
                    <italic><tp:taxon-name><tp:taxon-name-part taxon-name-part-type="genus" reg="Petrocodon">Pet.</tp:taxon-name-part> <tp:taxon-name-part taxon-name-part-type="species" reg="hechiensis">hechiensis</tp:taxon-name-part></tp:taxon-name></italic>
                  </th></tr><tr><td rowspan="1" colspan="1">Indumentum of petioles, peduncles and pedicels</td><td rowspan="1" colspan="1">densely curly rubiginous to ferruginous villous (C-1, F-1)</td><td rowspan="1" colspan="1">densely short glandular-pubescent and pubescent (C-2, F-2)</td></tr><tr><td rowspan="1" colspan="1">Bracts</td><td rowspan="1" colspan="1">lanceolate to subulate, 5–6 × 1–2 mm, both sides densely rubiginous to dark brown pubescent (G-1, H-1)</td><td rowspan="1" colspan="1">linear-lanceolate, 8–16 × 1–2 mm, both sides glandular-pubescent to hispid (G-2, H-2)</td></tr><tr><td rowspan="1" colspan="1">Corolla lobes</td><td rowspan="1" colspan="1">oblong to nearly rounded, margin entire (I-1)</td><td rowspan="1" colspan="1">lanceolate-triangular, margin dentate (I-2)</td></tr><tr><td rowspan="1" colspan="1">Calyx lobes</td><td rowspan="1" colspan="1">densely rubiginous to ferruginous pubescent (L-1)</td><td rowspan="1" colspan="1">densely white glandular-pubescent and pubescent (L-2)</td></tr><tr><td rowspan="1" colspan="1">Stigma</td><td rowspan="1" colspan="1">inapparent triangular, 2, each one semicircular (M-1)</td><td rowspan="1" colspan="1">slightly curved oblong, 2, each one oblong to rounded (M-2)</td></tr><tr><td rowspan="1" colspan="1">Florescence</td><td rowspan="1" colspan="1">November</td><td rowspan="1" colspan="1">September to October</td></tr></tbody></table></table-wrap></tp:treatment-sec><ref-list><ref id="B2"><mixed-citation xmlns:xlink="http://www.w3.org/1999/xlink" xlink:type="simple"><institution xlink:type="simple">IUCN</institution> (<year>2017</year>) Guidelines for Using the IUCN Red List Categories and Criteria. version 13. Prepared by the Standards and Petitions Subcommittee of the IUCN Species Survival Commission. <ext-link xlink:type="simple" ext-link-type="uri" xlink:href="http://cmsdocs.s3.amazonaws.com/RedListGuidelines.pdf">http://cmsdocs.s3.amazonaws.com/RedListGuidelines.pdf</ext-link> [Accessed 23 November 2018]</mixed-citation></ref><ref id="B13"><mixed-citation xmlns:xlink="http://www.w3.org/1999/xlink" xlink:type="simple"><person-group><name name-style="western"><surname>Wei</surname><given-names>YG</given-names></name><name name-style="western"><surname>Liu</surname><given-names>Y</given-names></name><name name-style="western"><surname>Wen</surname><given-names>F</given-names></name></person-group> (<year>2008</year>) <article-title><italic><tp:taxon-name><tp:taxon-name-part taxon-name-part-type="genus">Lagarosolen</tp:taxon-name-part> <tp:taxon-name-part taxon-name-part-type="species">hechiensis</tp:taxon-name-part></tp:taxon-name></italic> (<tp:taxon-name><tp:taxon-name-part taxon-name-part-type="family">Gesneriaceae</tp:taxon-name-part></tp:taxon-name>), a new species from Guangxi, China.</article-title><source>Annales Botanici Fennici</source><volume>45</volume>(<issue>4</issue>): <fpage>299</fpage>–<lpage>300</lpage>. <ext-link xlink:type="simple" ext-link-type="doi" xlink:href="10.5735/085.045.0409">https://doi.org/10.5735/085.045.0409</ext-link></mixed-citation></ref><ref id="B14"><mixed-citation xmlns:xlink="http://www.w3.org/1999/xlink" xlink:type="simple"><person-group><name name-style="western"><surname>Wei</surname><given-names>YG</given-names></name><name name-style="western"><surname>Wen</surname><given-names>F</given-names></name><name name-style="western"><surname>Möller</surname><given-names>M</given-names></name><name name-style="western"><surname>Monro</surname><given-names>A</given-names></name><name name-style="western"><surname>Zhang</surname><given-names>Q</given-names></name><name name-style="western"><surname>Gao</surname><given-names>Q</given-names></name><name name-style="western"><surname>Mou</surname><given-names>HF</given-names></name><name name-style="western"><surname>Zhong</surname><given-names>SH</given-names></name><name name-style="western"><surname>Cui</surname><given-names>C</given-names></name></person-group> (<year>2010</year>) <tp:taxon-name><tp:taxon-name-part taxon-name-part-type="family">Gesneriaceae</tp:taxon-name-part></tp:taxon-name> of South China. Guangxi Science and Technology Publishing House, Nanning, Guangxi.</mixed-citation></ref></ref-list></tp:taxon-treatment>
